# Supplementary material for: “I put it in my head that the supplement would help me”: Open-placebo improves exercise performance in female cyclists
Source: PLoS One. 2019 Sep 24;14(9):e0222982. doi: 10.1371/journal.pone.0222982 (PMC6759201; doi:10.1371/journal.pone.0222982)
Supplement: S1 Data — (XLSX) [file pone.0222982.s001.xlsx]

## Sheet: Participants
	Age	Height	Weight	BMI
	(y)	(m)	(kg)
001	36	1.61	54.1	20.8711
002	40	1.55	60	24.974
003	35	1.71	62	21.2031
004	18	1.77	69	22.0243
005	30	1.67	63.7	22.8405
006	18	1.67	55.7	19.972
007	37	1.64	52.6	19.5568
008	35	1.75	67.8	22.1388
009	34	1.65	61.3	22.5161
010	38	1.74	72.1	23.8142
011	36	1.6	70.4	27.5
012	38	1.69	74	25.9095
013	38	1.5	53.7	23.8667
014	35	1.68	58.6	20.7625
015	42	1.64	65.7	24.4274
016	41	1.62	61.4	23.3958
017	34	1.69	75.5	26.4346
018	40	1.63	51.9	19.534
019	41	1.57	63.3	25.6806
020	37	1.66	69.3	25.1488
021	36	1.71	59.6	20.3823
022	43	1.62	55.9	21.3001
023	40	1.6	58.3	22.7734
024	35	1.65	66.2	24.3159
025	41	1.74	65.7	21.7004
026	30	1.6	81.7	31.9141
027	42	1.67	55	19.721
028	33	1.63	54.4	20.475
029	33	1.58	59	23.634
030	40	1.6	61.5	24.0234
	35.8667	1.648	62.6467	23.0937
	5.9407	0.0619455	7.45176	2.74531

## Sheet: 1 km
			001	002	003	004	005	006	007	009	010	011	012	013	014	015	017	018	019	020	021	022	023	024	025	026	027	028	029	030		001	002	003	004	005	006	007	009	010	011	012	013	014	015	017	018	019	020
MPO	(W)	Overall (0-1000 m)	212.48	223.459	223.459	323.541	292.541	250.378	211.797	205.168	265.007	248.341	300.09	185.359	232.803	223.205	276.737	204.328	248.025	254.666	281.805	213.48	229.469	211.335	289.113	208.426	211.1	238.405	261.194	215.678		212.219	237.934	218.91	323.996	268.825	263.91	215.332	223.659	280.085	254.534	303.561	188.637	224.584	219.909	292.309	205.086	272.234	251.533
Time-to-completion	(s)	Overall (0-1000 m)	107.48	105.273	105.273	93.5794	96.1695	101.444	109.804	110.366	101.177	103.69	96.7595	112.955	104.479	107.508	100.286	108.28	102.465	102.471	97.6036	107.577	105.096	110.083	97.4456	113.266	108.472	103.501	100.913	107.766		107.163	102.942	107.222	93.7254	98.9607	99.5667	106.466	106.213	99.5767	102.875	96.6855	112.591	106.544	107.564	97.1936	108.81	99.9667	102.228
Speed	(km/h)	Overall (0-1000 m)	33.6607	34.2443	34.2443	38.4667	37.4837	35.7025	33.1827	32.9059	35.7657	34.7184	37.369	31.8987	34.6969	33.4924	36.2398	33.4883	35.1443	35.3654	37.1956	33.5716	34.6037	32.904	37.2448	32.0524	33.4727	35.1964	36.0173	33.4402		33.7633	34.9879	33.8919	38.5616	36.403	36.389	33.8228	33.957	36.5243	35.2686	37.4816	32.4113	34.2148	33.4837	36.8153	33.347	36.0674	35.2514
RPE		0-500 m	19	15	16	16	17	18	18	16	15	15	18	18	16	16	19	18	17	18	18	16	18	18	17	20	15	17	18	12		16	13	18	16	17	17	17	16	16	15	17	19	16	14	18	17	17	16
		500-1000 m	20	18	20	20	20	18	20	18	19	15	20	20	20	18	20	20	18	19	20	18	19	19	20	20	18	19	20	16		17	16	20	20	19	18	20	16	18	16	20	20	20	18	20	20	20	18
Lactate	mmol/L	Pre	1.06547	2.39813	1.53307	2.02071	1.54643	1.25418	1.88544	1.43454	0.789915	1.86039	2.11924	1.8771	1.07076	0.79542	0.801975	2.6015	0.974607	0.756086	4.44911	1.19531	1.1538	1.42367	0.897032	1.43564	1.1571	1.74784	2.17725	1.55866		1.6984	2.66534	3.68404	2.00568	1.32432	1.56313	1.66667	1.70174	1.25418	2.00568	1.28257	1.86206	0.764827	0.750623	0.757178	1.73943	1.0937	1.09479
		Post	7.04243	11.8738	7.43989	6.48966	10.7632	8.47196	6.66334	9.5725	9.94825	6.09387	8.68739	5.22814	3.16966	3.79572	2.56872	4.70041	5.58433	5.95254	15.0693	2.09016	6.75123	4.88069	3.7258	5.30966	5.92593	6.16269	8.3794	2.46159		8.51037	3.26821	10.9636	5.56447	7.51839	5.3123	4.3938	10.5962	14.5374	5.05011	10.9619	5.59453	2.3797	4.77689	2.57309	3.15546	4.18469	4.22293
HR	(bpm)	Mean	138	142	156	157	163	153	156	159	171	171	165	194	162	155	128	173	142	156	175	154	167	160	155	161	145	167	162	163		137	143	165	155	156	158	159	164	164	173	165	195	164	154	135	167	141	155
		Max	154	160	173	167	181	173	171	176	174	188	177	206	181	167	141	186	158	170	190	169	181	180	164	179	165	185	176	179		153	154	175	168	175	175	169	181	176	189	176	205	181	165	148	186	159	172
[truncated: 10 more columns]

## Sheet: VO2max
Weight		VO2max		Last full	Time in last	Wmax		HR
		Absolute	Relative			Absolute	Relative	max
(kg)		(ml/min)	(ml/kg/min)	(W)	(s)	(W)	(W/kg)	(bpm)
54.1		3332.51	61.5991	200	19	202.639	3.74564	168
60		3084.22	51.4037	175	23	178.194	2.96991	173
62		3158.1	50.9371	175	12	176.667	2.84946	144
69		3773.12	54.6829	225	113	240.694	3.48833	193
63.7		3641.84	57.1718	200	161	222.361	3.49076	190
55.7		3329.25	59.7712	225	8	226.111	4.05945	187
52.6		2426.21	46.1257	175	8	176.111	3.34812	166
67.8		2802.91	41.3408	175	5	175.694	2.59136	193
61.3		2724.12	44.4392	175	36	180	2.93638	187
72.1		3108.13	43.1087	200	9	201.25	2.79126	184
70.4		3316.12	47.104	175	107	189.861	2.69689	193
74		3692.42	49.8975	250	58	258.056	3.48724	187
53.7		2201.3	40.9925	125	113	140.694	2.62001	200
58.6		3566.97	60.8698	200	16	202.222	3.45089	192
65.7		2554.79	38.8857	125	78	135.833	2.06748	178
61.4		3626.23	59.0592	200	77	210.694	3.43151	179
75.5		3612.72	47.8506	225	26	228.611	3.02796	186
51.9		3103.75	59.8025	175	98	188.611	3.63413	180
63.3		3935.67	62.1749	225	8	226.111	3.57206	179
69.3		3504.2	50.5656	225	4	225.556	3.25477	183
59.6		4101.95	68.8247	200	174	224.167	3.76119	184
55.9		3554.43	63.5855	175	128	192.778	3.44862	177
58.3		3270.34	56.095	200	133	218.472	3.74738	180
66.2		3657.29	55.2461	200	42	205.833	3.10926	185
65.7		3604.7	54.8661	225	27	228.75	3.48174	179
81.7		4184.25	51.2149	200	115	215.972	2.64348	190
55		2927.43	53.2259	150	94	163.056	2.96465	178
54.4		3103.1	57.0423	175	4	175.556	3.22712	187
59		3283.69	55.6557	200	10	201.389	3.41337	187
61.5		2896.81	47.1026	175	1	175.139	2.84779	180
62.6467		3302.62	53.0214	191.667	56.9	199.569	3.20527	182.3
7.45176		474.022	7.41026	28.8675	53.6131	28.5319	0.444817	10.4127
